# Supplementary material for: Ascertaining yield and grain protein content stability in wheat genotypes having the Gpc-B1 gene using univariate, multivariate, and correlation analysis
Source: Front Genet. 2022 Sep 7;13:1001904. doi: 10.3389/fgene.2022.1001904 (PMC9490372; doi:10.3389/fgene.2022.1001904)
Supplement: Supplementary file 1 [file Table1.XLSX]

## Sheet: Table S1
Table S1 Standard deviation and six univariate stability parameters for different traits of 13 wheat genotypes across
four locations (Ludhiana, Ballowal, Patiala, and Bathinda) of Punjab, India in two consecutive years (2019-20, and 2020-21).
DTF
	*	Francis & Kanenberg	Eberhart&Russell	*	Perkins&Jinks	*	Wricke's Ecovalence
Genotypes	Sd	CV(%)	bi	S2di	Bi	DJi	Wi
BWL6228	4.6794	5.0092	1.0607	1.0609	0.0607	1.1686	7.4911
BWL6964	3.2802	3.535	0.6774	2.5023	-0.3226	2.6101	29.1866
BWL7493	4.5876	5.0344	1.0568	0.2481	0.0568	0.3558	2.5542
BWL7495	3.9659	4.3601	0.9031	0.5717	-0.0969	0.6794	5.2977
BWL7497	5.2183	5.7396	1.1842	1.2775	0.1842	1.3852	12.7219
BWL7504	4.9208	5.373	1.1019	1.8361	0.1019	1.9439	13.0125
BWL7506	4.7741	5.1963	1.0769	1.3566	0.0769	1.4643	9.5542
BWL7508	4.6214	5.0369	1.0542	0.7295	0.0542	0.8373	5.4057
BWL7509	5.2372	5.7447	1.198	0.7947	0.198	0.9024	10.5125
BWL7511	4.4541	4.8349	1.0246	0.2906	0.0246	0.3983	2.4687
HD3086	4.489	4.7377	0.9144	5.2842	-0.0856	5.3919	33.3031
PBW725	4.3825	4.4492	0.9214	3.9038	-0.0786	4.0115	24.8715
PBW761	3.9135	4.3828	0.8263	2.9675	-0.1737	3.0753	22.3747
DTM
	*	Francis & Kanenberg	Eberhart&Russell	*	Perkins&Jinks	*	Wricke's Ecovalence
Genotypes	Sd	CV (%)	bi	S2di	Bi	DJi	Wi
BWL6228	4.9337	3.4724	1.1796	0.7678	0.1796	1.116	10.4917
BWL6964	2.713	1.9171	0.6357	0.3156	-0.3643	0.6639	19.594
BWL7493	5.5745	3.9588	1.3216	1.6633	0.3216	2.0115	24.2329
BWL7495	3.685	2.6177	0.8863	0.0918	-0.1137	0.44	4.1602
BWL7497	3.5854	2.5331	0.8158	1.5996	-0.1842	1.9478	15.6765
BWL7504	4.5031	3.2069	1.0812	0.3908	0.0812	0.7391	5.2096
BWL7506	3.9736	2.8548	0.8612	3.5299	-0.1388	3.8782	25.5342
BWL7508	3.0703	2.1846	0.7082	0.8149	-0.2918	1.1632	16.9928
BWL7509	4.2352	3.0179	1.0284	-0.1597	0.0284	0.1886	1.2267
BWL7511	2.7623	1.9617	0.6375	0.5858	-0.3625	0.934	21.0619
HD3086	5.41	3.7711	1.2593	2.7064	0.2593	3.0547	26.2364
PBW725	5.7064	3.9332	1.3802	0.2963	0.3802	0.6446	20.8678
PBW761	4.9908	3.5234	1.2049	0.247	0.2049	0.5952	8.5107
GPS
	*	Francis & Kanenberg	Eberhart&Russell	*	Perkins&Jinks	*	Wricke's Ecovalence
Genotypes	Sd	CV (%)	bi	S2di	Bi	DJi	Wi
BWL6228	6.6134	12.5324	0.8758	6.8682	-0.1242	8.2668	54.7607
BWL6964	5.3161	10.6545	0.7538	-0.1013	-0.2462	1.2972	28.0641
BWL7493	9.4573	16.8441	1.3003	8.6835	0.3003	10.082	90.6645
BWL7495	8.4967	15.5368	1.1796	5.2592	0.1796	6.6578	50.7329
BWL7497	7.798	14.6384	1.0836	4.0904	0.0836	5.4889	35.2692
BWL7504	5.2106	9.7508	0.6554	6.333	-0.3446	7.7315	86.1196
BWL7506	4.8615	9.2785	0.671	1.0724	-0.329	2.471	51.0256
BWL7508	10.7659	19.398	1.527	3.8245	0.527	5.2231	124.254
BWL7509	9.4041	17.5504	1.3237	4.0967	0.3237	5.4953	68.0184
BWL7511	7.9918	14.5691	1.0826	7.7786	0.0826	9.1772	57.344
HD3086	6.5365	12.4554	0.8763	5.6359	-0.1237	7.0344	47.3226
PBW725	6.1021	11.1201	0.866	0.2338	-0.134	1.6323	15.7994
PBW761	5.6466	10.8894	0.8049	-0.3202	-0.1951	1.0784	19.1987
PH
	*	Francis & Kanenberg	Eberhart&Russell	*	Perkins&Jinks	*	Wricke's Ecovalence
Genotypes	Sd	CV (%)	bi	S2di	Bi	DJi	Wi
BWL6228	2.0598	2.1637	0.1595	4.3225	-0.8405	4.5651	91.472
BWL6964	2.9553	3.4101	0.7907	0.4947	-0.2093	0.7373	8.397
BWL7493	2.3276	2.6645	0.613	0.3961	-0.387	0.6387	17.4146
BWL7495	3.1964	3.5334	0.8587	0.5292	-0.1413	0.7718	6.4414
BWL7497	3.2103	3.594	0.7115	4.1274	-0.2885	4.37	33.7689
BWL7504	3.751	4.2087	0.9512	2.4948	-0.0488	2.7374	16.6406
BWL7506	4.2234	4.806	0.529	16.3357	-0.471	16.5783	119.589
BWL7508	3.8544	4.3149	0.8257	6.7834	-0.1743	7.026	44.9126
BWL7509	3.7294	4.337	1.0242	0.1268	0.0242	0.3694	2.2691
BWL7511	4.037	4.6513	1.1064	0.2647	0.1064	0.5073	4.0707
HD3086	7.2034	7.8909	1.881	6.8061	0.881	7.0487	112.692
PBW725	6.3838	6.6351	1.6351	6.883	0.6351	7.1256	79.3409
PBW761	7.5346	8.6545	1.914	10.6067	0.914	10.8493	140.873
SPS
	*	Francis & Kanenberg	Eberhart&Russell	*	Perkins&Jinks	*	Wricke's Ecovalence
Genotypes	Sd	CV(%)	bi	S2di	Bi	DJi	Wi
BWL6228	1.5326	8.3121	1.3717	0.418	0.3717	0.4813	3.8831
BWL6964	0.7151	4.0816	0.499	0.2345	-0.501	0.2978	3.5947
BWL7493	1.2043	6.7062	0.356	1.4767	-0.644	1.54	12.2274
BWL7495	0.8729	4.9642	0.4319	0.6016	-0.5681	0.6649	6.3139
BWL7497	1.3857	7.7976	1.1682	0.5385	0.1682	0.6018	3.8147
BWL7504	1.4892	7.969	1.2596	0.6194	0.2596	0.6827	4.5818
BWL7506	1.5364	8.5259	1.3913	0.3669	0.3913	0.4302	3.6844
BWL7508	1.8618	10.1784	1.5981	0.9149	0.5981	0.9782	8.4453
BWL7509	1.2109	6.806	1.0976	0.201	0.0976	0.2644	1.6548
BWL7511	1.345	7.3783	1.2228	0.2522	0.2228	0.3155	2.2506
HD3086	1.1295	6.2896	0.6707	0.885	-0.3293	0.9483	6.471
PBW725	1.4238	7.4856	1.3581	0.0877	0.3581	0.151	1.8297
PBW761	0.7915	4.3821	0.5749	0.2708	-0.4251	0.3341	3.3062
TGW
	*	Francis & Kanenberg	Eberhart&Russell	*	Perkins&Jinks	*	Wricke's Ecovalence
Genotypes	Sd	CV (%)	bi	S2di	Bi	DJi	Wi
BWL6228	3.7588	10.6483	0.7939	4.7163	-0.2061	5.3991	36.8768
BWL6964	2.6002	8.1677	0.4044	4.3294	-0.5956	5.0122	67.5104
BWL7493	3.7986	11.239	0.9406	0.5926	-0.0594	1.2755	8.0253
BWL7495	3.5078	11.18	0.8164	1.9516	-0.1836	2.6345	19.3644
BWL7497	5.7326	16.5425	1.4002	3.1764	0.4002	3.8593	40.0579
BWL7504	3.3175	10.8815	0.7664	1.8268	-0.2336	2.5097	20.8143
BWL7506	5.3073	15.9508	1.2964	2.6207	0.2964	3.3036	29.094
BWL7508	3.6883	11.1875	0.8945	1.1146	-0.1055	1.7975	11.9582
BWL7509	3.62	11.1416	0.8709	1.2678	-0.1291	1.9507	13.4633
BWL7511	4.8503	14.4647	1.1388	3.9572	0.1388	4.6401	29.8729
HD3086	4.9971	14.8865	0.964	12.1072	-0.036	12.79	76.877
PBW725	6.2822	17.1128	1.5597	2.578	0.5597	3.2609	52.6225
PBW761	5.0913	14.0069	1.1537	6.1502	0.1537	6.8331	43.4922
Sd = Standard deviation, CV = Coefficient of variation, bi = Regression coefficient of Eberhart and Russell,
S2di = Deviation form regression of Eberhart and Russel, Bi = Regression coefficient of Perkins and Jinks,
Dji = Deviation from regression of Perkins and Jinks, Wi = Wrick's equivalence.

## Sheet: Table S2
Table S2 Means of traits for all the 13 wheat genotyoes across four locations (Ludhiana, Ballowal, Patiala, an Bathinda) of Punjab, India in two consecutive years (2019-20, and 2020-21).
Genotypes	DTF	PH (cm)	SPS	GPS	DTM	TGW (g)	Yield/plot (kg)	GPC (%)
BWL6228	93.42	95.2	18.44	52.77	142.08	35.3	2.7162	12.79
BWL6964	92.79	86.66	17.52	49.9	141.52	31.83	2.8458	13.69
BWL7493	91.12	87.35	17.96	56.15	140.81	33.8	2.8026	13.45
BWL7495	90.96	90.46	17.58	54.69	140.77	31.38	2.6136	13.4
BWL7497	90.92	89.35	17.77	53.27	141.54	34.65	2.889	13.1
BWL7504	91.58	89.12	18.69	53.44	140.42	30.49	2.7108	13.72
BWL7506	91.87	87.88	18.02	52.4	139.19	33.28	2.7702	13.4
BWL7508	91.75	89.33	18.29	55.5	140.54	32.97	2.835	13.95
BWL7509	91.17	85.99	17.79	53.58	140.33	32.49	2.8512	13.69
BWL7511	92.125	86.79	18.23	54.85	140.81	33.53	2.8134	13.63
PBW761	89.29	87.06	18.06	51.85	141.65	36.35	2.8998	11.58
PBW725	98.5	96.21	19.02	54.87	145.08	36.71	3.051	11.07
HD3086	94.75	91.29	17.96	52.48	143.46	33.57	2.7972	11.56

## Sheet: Table S3
Table S3 Environmental means of traits for all the 13 wheat genotyoes across four locations (Ludhiana, Ballowal, Patiala, an Bathinda) of Punjab, India in two consecutive years (2019-20, and 2020-21).
Environments	DTF	PH (cm)	SPS	GPS	DTM	TGW (g)	Yield/plot (kg)	GPC (%)
ENV1	95.18	90.73	17.92	55.56	143.9	36.23	3.0402	13.97
ENV2	89.97	90.98	18.51	53	140.13	34.32	2.9214	13.3
ENV3	97	92.86	18.13	53.95	144.64	36.01	2.9808	13.23
ENV4	86	84.27	16.62	44.74	138.23	27.39	2.2896	12.31
ENV5	96.18	92.13	19.95	67.08	145.38	37.24	3.375	13.98
ENV6	90.08	87.74	17.81	53.38	137.77	34.98	2.6622	12.78
ENV7	96.31	92.63	18.73	55.08	146	34.83	2.7918	12.4
ENV8	87.62	84.15	17.15	45.36	135.15	27.51	2.4678	12.04
ENV1, and ENV5 = Ludhiana
ENV2, and ENV6 = Ballowal
ENV3, and ENV7 = Patiala
ENV4, and ENV8 = Bathinda

## Sheet: Table S4
Table S4 Genotypewise means for each trait across four locations (Ludhiana, Ballowal, Patiala, an Bathinda) of Punjab, India in two consecutive years (2019-20, and 2020-21).
Environment	Genotypes	Traits	Mean
ENV1	BWL6228	DTF	96
ENV1	BWL6228	DTM	145.67
ENV1	BWL6228	GPC (%)	13.33
ENV1	BWL6228	GPS	50.67
ENV1	BWL6228	PH (cm)	97					ENV1, and ENV5 = Ludhiana
ENV1	BWL6228	SPS	18.33					ENV2, and ENV6 = Ballowal
ENV1	BWL6228	TGW (g)	34.96					ENV3, and ENV7 = Patiala
ENV1	BWL6228	Yield/plot (Kg)	2.58					ENV4, and ENV8 = Bathinda
ENV1	BWL6964	DTF	93
ENV1	BWL6964	DTM	142.33
ENV1	BWL6964	GPC (%)	14.37
ENV1	BWL6964	GPS	51
ENV1	BWL6964	PH (cm)	86.73
ENV1	BWL6964	SPS	16.67
ENV1	BWL6964	TGW	37.03
ENV1	BWL6964	Yield/plot (Kg)	3.3
ENV1	BWL7493	DTF	94
ENV1	BWL7493	DTM	144
ENV1	BWL7493	GPC (%)	14.83
ENV1	BWL7493	GPS	65.33
ENV1	BWL7493	PH (cm)	87.33
ENV1	BWL7493	SPS	19.67
ENV1	BWL7493	TGW (g)	37.55
ENV1	BWL7493	Yield/plot (Kg)	3.38
ENV1	BWL7495	DTF	93.33
ENV1	BWL7495	DTM	143.67
ENV1	BWL7495	GPC (%)	15.18
ENV1	BWL7495	GPS	59.33
ENV1	BWL7495	PH (cm)	93
ENV1	BWL7495	SPS	17.67
ENV1	BWL7495	TGW (g)	34.29
ENV1	BWL7495	Yield/plot (Kg)	2.75
ENV1	BWL7497	DTF	94.67
ENV1	BWL7497	DTM	144
ENV1	BWL7497	GPC (%)	13.58
ENV1	BWL7497	GPS	57
ENV1	BWL7497	PH (cm)	91.07
ENV1	BWL7497	SPS	18.33
ENV1	BWL7497	TGW (g)	40.16
ENV1	BWL7497	Yield/plot (Kg)	3.8
ENV1	BWL7504	DTF	94.67
ENV1	BWL7504	DTM	143.33
ENV1	BWL7504	GPC (%)	14.98
ENV1	BWL7504	GPS	48.67
ENV1	BWL7504	PH (cm)	89.67
ENV1	BWL7504	SPS	18.33
ENV1	BWL7504	TGW (g)	34.1
ENV1	BWL7504	Yield/plot (Kg)	2.95
ENV1	BWL7506	DTF	94.33
ENV1	BWL7506	DTM	142.33
ENV1	BWL7506	GPC (%)	13.65
ENV1	BWL7506	GPS	54
ENV1	BWL7506	PH (cm)	87.33
ENV1	BWL7506	SPS	17.33
ENV1	BWL7506	TGW (g)	37.5
ENV1	BWL7506	Yield/plot (Kg)	3.3
ENV1	BWL7508	DTF	95.33
ENV1	BWL7508	DTM	143
ENV1	BWL7508	GPC (%)	14.95
ENV1	BWL7508	GPS	55.67
ENV1	BWL7508	PH (cm)	90.67
ENV1	BWL7508	SPS	17.67
ENV1	BWL7508	TGW (g)	35.67
ENV1	BWL7508	Yield/plot (Kg)	3.13
ENV1	BWL7509	DTF	95.33
ENV1	BWL7509	DTM	143
ENV1	BWL7509	GPC (%)	14.95
ENV1	BWL7509	GPS	61
ENV1	BWL7509	PH (cm)	88
ENV1	BWL7509	SPS	18
ENV1	BWL7509	TGW (g)	35.9
ENV1	BWL7509	Yield/plot (Kg)	2.7
ENV1	BWL7511	DTF	95.33
ENV1	BWL7511	DTM	141.33
ENV1	BWL7511	GPC (%)	14.61
ENV1	BWL7511	GPS	60
ENV1	BWL7511	PH (cm)	89
ENV1	BWL7511	SPS	18
ENV1	BWL7511	TGW (g)	38.97
ENV1	BWL7511	Yield/plot (Kg)	3.13
ENV1	PBW761	DTF	94.33
ENV1	PBW761	DTM	144.33
ENV1	PBW761	GPC (%)	13.14
ENV1	PBW761	GPS	53.67
ENV1	PBW761	PH (cm)	86
ENV1	PBW761	SPS	18
ENV1	PBW761	TGW (g)	35.58
ENV1	PBW761	Yield/plot (Kg)	3.02
ENV1	PBW725	DTF	100
ENV1	PBW725	DTM	149
ENV1	PBW725	GPC (%)	11.37
ENV1	PBW725	GPS	56.67
ENV1	PBW725	PH (cm)	99.67
ENV1	PBW725	SPS	18.67
ENV1	PBW725	TGW (g)	39.02
ENV1	PBW725	Yield/plot (Kg)	3.75
ENV1	HD3086	DTF	97
ENV1	HD3086	DTM	144.67
ENV1	HD3086	GPC (%)	12.73
ENV1	HD3086	GPS	49.33
ENV1	HD3086	PH (cm)	94
ENV1	HD3086	SPS	16.33
ENV1	HD3086	TGW (g)	30.2
ENV1	HD3086	Yield/plot (Kg)	2.15
ENV2	BWL6228	DTF	91.67
ENV2	BWL6228	DTM	139.67
ENV2	BWL6228	GPC (%)	13.36
ENV2	BWL6228	GPS	53
ENV2	BWL6228	PH (cm)	97.5
ENV2	BWL6228	SPS	19.67
ENV2	BWL6228	TGW (g)	34.65
ENV2	BWL6228	Yield/plot (Kg)	2.35
ENV2	BWL6964	DTF	93.67
ENV2	BWL6964	DTM	142.33
ENV2	BWL6964	GPC (%)	14.49
ENV2	BWL6964	GPS	48
ENV2	BWL6964	PH (cm)	88.4
ENV2	BWL6964	SPS	17.33
ENV2	BWL6964	TGW (g)	32.55
ENV2	BWL6964	Yield/plot (Kg)	3.5
ENV2	BWL7493	DTF	89.67
ENV2	BWL7493	DTM	137.67
ENV2	BWL7493	GPC (%)	13.65
ENV2	BWL7493	GPS	54
ENV2	BWL7493	PH (cm)	87.6
ENV2	BWL7493	SPS	18.67
ENV2	BWL7493	TGW (g)	33.65
ENV2	BWL7493	Yield/plot (Kg)	3.35
ENV2	BWL7495	DTF	87.67
ENV2	BWL7495	DTM	139.33
ENV2	BWL7495	GPC (%)	14.16
ENV2	BWL7495	GPS	53
ENV2	BWL7495	PH (cm)	91.7
ENV2	BWL7495	SPS	16.67
ENV2	BWL7495	TGW (g)	30.45
ENV2	BWL7495	Yield/plot (Kg)	3.1
ENV2	BWL7497	DTF	87.67
ENV2	BWL7497	DTM	142.33
ENV2	BWL7497	GPC (%)	13.61
ENV2	BWL7497	GPS	52
ENV2	BWL7497	PH (cm)	92.6
ENV2	BWL7497	SPS	17.67
ENV2	BWL7497	TGW (g)	33.65
ENV2	BWL7497	Yield/plot (Kg)	3.2
ENV2	BWL7504	DTF	88.67
ENV2	BWL7504	DTM	139.33
ENV2	BWL7504	GPC (%)	13.86
ENV2	BWL7504	GPS	54
ENV2	BWL7504	PH (cm)	88.3
ENV2	BWL7504	SPS	19.67
ENV2	BWL7504	TGW (g)	32.85
ENV2	BWL7504	Yield/plot (Kg)	3.35
ENV2	BWL7506	DTF	87.67
ENV2	BWL7506	DTM	134
ENV2	BWL7506	GPC (%)	13.55
ENV2	BWL7506	GPS	51
ENV2	BWL7506	PH (cm)	91
ENV2	BWL7506	SPS	18.33
ENV2	BWL7506	TGW (g)	32.95
ENV2	BWL7506	Yield/plot (Kg)	2.1
ENV2	BWL7508	DTF	90.67
ENV2	BWL7508	DTM	141.33
ENV2	BWL7508	GPC (%)	13.6
ENV2	BWL7508	GPS	55
ENV2	BWL7508	PH (cm)	86.1
ENV2	BWL7508	SPS	19.67
ENV2	BWL7508	TGW (g)	35.35
ENV2	BWL7508	Yield/plot (Kg)	2.6
ENV2	BWL7509	DTF	88.67
ENV2	BWL7509	DTM	139.33
ENV2	BWL7509	GPC (%)	14.16
ENV2	BWL7509	GPS	52
ENV2	BWL7509	PH (cm)	87.4
ENV2	BWL7509	SPS	17.33
ENV2	BWL7509	TGW (g)	33.65
ENV2	BWL7509	Yield/plot (Kg)	2.85
ENV2	BWL7511	DTF	90.67
ENV2	BWL7511	DTM	141.33
ENV2	BWL7511	GPC (%)	13.7
ENV2	BWL7511	GPS	54
ENV2	BWL7511	PH (cm)	87.9
ENV2	BWL7511	SPS	18.67
ENV2	BWL7511	TGW (g)	32.05
ENV2	BWL7511	Yield/plot (Kg)	2.85
ENV2	PBW761	DTF	85.67
ENV2	PBW761	DTM	140.33
ENV2	PBW761	GPC (%)	11.67
ENV2	PBW761	GPS	53
ENV2	PBW761	PH (cm)	90.6
ENV2	PBW761	SPS	17.33
ENV2	PBW761	TGW (g)	36.45
ENV2	PBW761	Yield/plot (Kg)	3.1
ENV2	PBW725	DTF	99.67
ENV2	PBW725	DTM	142.33
ENV2	PBW725	GPC (%)	11.73
ENV2	PBW725	GPS	56
ENV2	PBW725	PH (cm)	98.6
ENV2	PBW725	SPS	20.33
ENV2	PBW725	TGW (g)	40.35
ENV2	PBW725	Yield/plot (Kg)	2.65
ENV2	HD3086	DTF	87.67
ENV2	HD3086	DTM	142.33
ENV2	HD3086	GPC (%)	11.4
ENV2	HD3086	GPS	54
ENV2	HD3086	PH (cm)	95.1
ENV2	HD3086	SPS	19.33
ENV2	HD3086	TGW (g)	37.55
ENV2	HD3086	Yield/plot (Kg)	2.95
ENV3	BWL6228	DTF	96.67
ENV3	BWL6228	DTM	145.67
ENV3	BWL6228	GPC (%)	13.44
ENV3	BWL6228	GPS	56.33
ENV3	BWL6228	PH (cm)	93.47
ENV3	BWL6228	SPS	17.33
ENV3	BWL6228	TGW (g)	38.1
ENV3	BWL6228	Yield/plot (Kg)	3.76
ENV3	BWL6964	DTF	96.67
ENV3	BWL6964	DTM	143.33
ENV3	BWL6964	GPC (%)	13.6
ENV3	BWL6964	GPS	51.67
ENV3	BWL6964	PH (cm)	89.07
ENV3	BWL6964	SPS	17
ENV3	BWL6964	TGW (g)	33.2
ENV3	BWL6964	Yield/plot (Kg)	2.76
ENV3	BWL7493	DTF	96.33
ENV3	BWL7493	DTM	143.33
ENV3	BWL7493	GPC (%)	14.22
ENV3	BWL7493	GPS	55.67
ENV3	BWL7493	PH (cm)	89.4
ENV3	BWL7493	SPS	18
ENV3	BWL7493	TGW (g)	37.83
ENV3	BWL7493	Yield/plot (Kg)	2.5
ENV3	BWL7495	DTF	96.33
ENV3	BWL7495	DTM	143.67
ENV3	BWL7495	GPC (%)	14.32
ENV3	BWL7495	GPS	52
ENV3	BWL7495	PH (cm)	93.67
ENV3	BWL7495	SPS	18.67
ENV3	BWL7495	TGW (g)	33.23
ENV3	BWL7495	Yield/plot (Kg)	2.75
ENV3	BWL7497	DTF	97.67
ENV3	BWL7497	DTM	144
ENV3	BWL7497	GPC (%)	13.37
ENV3	BWL7497	GPS	51.67
ENV3	BWL7497	PH (cm)	93.23
ENV3	BWL7497	SPS	17.33
ENV3	BWL7497	TGW (g)	40.27
ENV3	BWL7497	Yield/plot (Kg)	2.32
ENV3	BWL7504	DTF	98
ENV3	BWL7504	DTM	144
ENV3	BWL7504	GPC (%)	13.88
ENV3	BWL7504	GPS	55.67
ENV3	BWL7504	PH (cm)	94.2
ENV3	BWL7504	SPS	18.33
ENV3	BWL7504	TGW (g)	33.3
ENV3	BWL7504	Yield/plot (Kg)	3
ENV3	BWL7506	DTF	97.33
ENV3	BWL7506	DTM	143
ENV3	BWL7506	GPC (%)	13.35
ENV3	BWL7506	GPS	56
ENV3	BWL7506	PH (cm)	85.33
ENV3	BWL7506	SPS	18.33
ENV3	BWL7506	TGW (g)	33.2
ENV3	BWL7506	Yield/plot (Kg)	2.55
ENV3	BWL7508	DTF	95.33
ENV3	BWL7508	DTM	142.33
ENV3	BWL7508	GPC (%)	14.55
ENV3	BWL7508	GPS	56.67
ENV3	BWL7508	PH (cm)	95.1
ENV3	BWL7508	SPS	18.67
ENV3	BWL7508	TGW (g)	35.1
ENV3	BWL7508	Yield/plot (Kg)	3.25
ENV3	BWL7509	DTF	95.67
ENV3	BWL7509	DTM	143.33
ENV3	BWL7509	GPC (%)	14.64
ENV3	BWL7509	GPS	55
ENV3	BWL7509	PH (cm)	89.17
ENV3	BWL7509	SPS	17.33
ENV3	BWL7509	TGW (g)	36.1
ENV3	BWL7509	Yield/plot (Kg)	3.03
ENV3	BWL7511	DTF	96.67
ENV3	BWL7511	DTM	144
ENV3	BWL7511	GPC (%)	14.52
ENV3	BWL7511	GPS	52.33
ENV3	BWL7511	PH (cm)	90.8
ENV3	BWL7511	SPS	17.33
ENV3	BWL7511	TGW (g)	36.7
ENV3	BWL7511	Yield/plot (Kg)	2.75
ENV3	PBW761	DTF	93.33
ENV3	PBW761	DTM	145.33
ENV3	PBW761	GPC (%)	10.62
ENV3	PBW761	GPS	51.67
ENV3	PBW761	PH (cm)	98.13
ENV3	PBW761	SPS	19
ENV3	PBW761	TGW (g)	39.07
ENV3	PBW761	Yield/plot (Kg)	3.03
ENV3	PBW725	DTF	101.33
ENV3	PBW725	DTM	149.67
ENV3	PBW725	GPC (%)	10.54
ENV3	PBW725	GPS	54.33
ENV3	PBW725	PH (cm)	97.4
ENV3	PBW725	SPS	19.33
ENV3	PBW725	TGW (g)	38.3
ENV3	PBW725	Yield/plot (Kg)	3.5
ENV3	HD3086	DTF	99.67
ENV3	HD3086	DTM	148.67
ENV3	HD3086	GPC (%)	11.04
ENV3	HD3086	GPS	52.33
ENV3	HD3086	PH (cm)	98.2
ENV3	HD3086	SPS	19
ENV3	HD3086	TGW (g)	33.73
ENV3	HD3086	Yield/plot (Kg)	3.52
ENV4	BWL6228	DTF	87.33
ENV4	BWL6228	DTM	139
ENV4	BWL6228	GPC (%)	11.53
ENV4	BWL6228	GPS	42
ENV4	BWL6228	PH (cm)	93.07
ENV4	BWL6228	SPS	16.33
ENV4	BWL6228	TGW (g)	31.23
ENV4	BWL6228	Yield/plot (Kg)	2.5
ENV4	BWL6964	DTF	87.33
ENV4	BWL6964	DTM	139
ENV4	BWL6964	GPC (%)	12.55
ENV4	BWL6964	GPS	44.33
ENV4	BWL6964	PH (cm)	83.1
ENV4	BWL6964	SPS	17
ENV4	BWL6964	TGW (g)	30.2
ENV4	BWL6964	Yield/plot (Kg)	2.01
ENV4	BWL7493	DTF	85
ENV4	BWL7493	DTM	138
ENV4	BWL7493	GPC (%)	13.2
ENV4	BWL7493	GPS	46
ENV4	BWL7493	PH (cm)	83.7
ENV4	BWL7493	SPS	17
ENV4	BWL7493	TGW (g)	28.1
ENV4	BWL7493	Yield/plot (Kg)	2.1
ENV4	BWL7495	DTF	85.67
ENV4	BWL7495	DTM	138.33
ENV4	BWL7495	GPC (%)	12.8
ENV4	BWL7495	GPS	42
ENV4	BWL7495	PH (cm)	85.1
ENV4	BWL7495	SPS	16.33
ENV4	BWL7495	TGW (g)	26.43
ENV4	BWL7495	Yield/plot (Kg)	2.1
ENV4	BWL7497	DTF	83
ENV4	BWL7497	DTM	136.33
ENV4	BWL7497	GPC (%)	13.03
ENV4	BWL7497	GPS	46.33
ENV4	BWL7497	PH (cm)	85.4
ENV4	BWL7497	SPS	17
ENV4	BWL7497	TGW (g)	25.2
ENV4	BWL7497	Yield/plot (Kg)	2.15
ENV4	BWL7504	DTF	83.33
ENV4	BWL7504	DTM	136
ENV4	BWL7504	GPC (%)	12.82
ENV4	BWL7504	GPS	48
ENV4	BWL7504	PH (cm)	85.03
ENV4	BWL7504	SPS	17.33
ENV4	BWL7504	TGW (g)	25.5
ENV4	BWL7504	Yield/plot (Kg)	2.01
ENV4	BWL7506	DTF	85
ENV4	BWL7506	DTM	138
ENV4	BWL7506	GPC (%)	13.71
ENV4	BWL7506	GPS	46
ENV4	BWL7506	PH (cm)	84.7
ENV4	BWL7506	SPS	16
ENV4	BWL7506	TGW (g)	25.73
ENV4	BWL7506	Yield/plot (Kg)	2.15
ENV4	BWL7508	DTF	84.67
ENV4	BWL7508	DTM	137
ENV4	BWL7508	GPC (%)	13.31
ENV4	BWL7508	GPS	42
ENV4	BWL7508	PH (cm)	84.2
ENV4	BWL7508	SPS	15
ENV4	BWL7508	TGW (g)	27.1
ENV4	BWL7508	Yield/plot (Kg)	2.35
ENV4	BWL7509	DTF	84
ENV4	BWL7509	DTM	137.33
ENV4	BWL7509	GPC (%)	12.85
ENV4	BWL7509	GPS	42
ENV4	BWL7509	PH (cm)	80.1
ENV4	BWL7509	SPS	16.33
ENV4	BWL7509	TGW (g)	26.27
ENV4	BWL7509	Yield/plot (Kg)	2.45
ENV4	BWL7511	DTF	86.33
ENV4	BWL7511	DTM	137.67
ENV4	BWL7511	GPC (%)	12.41
ENV4	BWL7511	GPS	48.33
ENV4	BWL7511	PH (cm)	81.3
ENV4	BWL7511	SPS	16
ENV4	BWL7511	TGW (g)	25.7
ENV4	BWL7511	Yield/plot (Kg)	2.35
ENV4	PBW761	DTF	86
ENV4	PBW761	DTM	138
ENV4	PBW761	GPC (%)	10.36
ENV4	PBW761	GPS	43.33
ENV4	PBW761	PH (cm)	80.2
ENV4	PBW761	SPS	17.33
ENV4	PBW761	TGW (g)	30.23
ENV4	PBW761	Yield/plot (Kg)	2.6
ENV4	PBW725	DTF	93
ENV4	PBW725	DTM	142
ENV4	PBW725	GPC (%)	10.75
ENV4	PBW725	GPS	45.33
ENV4	PBW725	PH (cm)	86.23
ENV4	PBW725	SPS	17
ENV4	PBW725	TGW (g)	27.1
ENV4	PBW725	Yield/plot (Kg)	2.7
ENV4	HD3086	DTF	91
ENV4	HD3086	DTM	140.33
ENV4	HD3086	GPC (%)	10.7
ENV4	HD3086	GPS	46
ENV4	HD3086	PH (cm)	83.4
ENV4	HD3086	SPS	17.33
ENV4	HD3086	TGW (g)	27.3
ENV4	HD3086	Yield/plot (Kg)	2.5488
ENV5	BWL6228	DTF	98.33
ENV5	BWL6228	DTM	147
ENV5	BWL6228	GPC (%)	13.32
ENV5	BWL6228	GPS	63
ENV5	BWL6228	PH (cm)	92.6
ENV5	BWL6228	SPS	21.33
ENV5	BWL6228	TGW (g)	42.45
ENV5	BWL6228	Yield/plot (Kg)	2.9484
ENV5	BWL6964	DTF	94.33
ENV5	BWL6964	DTM	144
ENV5	BWL6964	GPC (%)	14.71
ENV5	BWL6964	GPS	60
ENV5	BWL6964	PH (cm)	90.3
ENV5	BWL6964	SPS	18.67
ENV5	BWL6964	TGW (g)	32.25
ENV5	BWL6964	Yield/plot (Kg)	3.8016
ENV5	BWL7493	DTF	95.33
ENV5	BWL7493	DTM	146
ENV5	BWL7493	GPC (%)	15.16
ENV5	BWL7493	GPS	72
ENV5	BWL7493	PH (cm)	90.4
ENV5	BWL7493	SPS	17.33
ENV5	BWL7493	TGW	36.35
ENV5	BWL7493	Yield/plot (Kg)	3.2508
ENV5	BWL7495	DTF	94.33
ENV5	BWL7495	DTM	145
ENV5	BWL7495	GPC (%)	14.37
ENV5	BWL7495	GPS	69
ENV5	BWL7495	PH (cm)	91.7
ENV5	BWL7495	SPS	18.33
ENV5	BWL7495	TGW (g)	32.85
ENV5	BWL7495	Yield/plot (Kg)	2.8512
ENV5	BWL7497	DTF	93.33
ENV5	BWL7497	DTM	144
ENV5	BWL7497	GPC (%)	14.26
ENV5	BWL7497	GPS	68
ENV5	BWL7497	PH (cm)	87
ENV5	BWL7497	SPS	20.33
ENV5	BWL7497	TGW (g)	37.15
ENV5	BWL7497	Yield/plot (Kg)	3.8502
ENV5	BWL7504	DTF	94.33
ENV5	BWL7504	DTM	145
ENV5	BWL7504	GPC (%)	15.38
ENV5	BWL7504	GPS	63
ENV5	BWL7504	PH (cm)	93.2
ENV5	BWL7504	SPS	21.33
ENV5	BWL7504	TGW (g)	32.85
ENV5	BWL7504	Yield/plot (Kg)	3.348
ENV5	BWL7506	DTF	97.33
ENV5	BWL7506	DTM	143
ENV5	BWL7506	GPC (%)	14.02
ENV5	BWL7506	GPS	61
ENV5	BWL7506	PH (cm)	90.2
ENV5	BWL7506	SPS	20.67
ENV5	BWL7506	TGW (g)	39.35
ENV5	BWL7506	Yield/plot (Kg)	3.8016
ENV5	BWL7508	DTF	96.33
ENV5	BWL7508	DTM	144
ENV5	BWL7508	GPC (%)	15.46
ENV5	BWL7508	GPS	78
ENV5	BWL7508	PH (cm)	89.3
ENV5	BWL7508	SPS	21.33
ENV5	BWL7508	TGW (g)	33.87
ENV5	BWL7508	Yield/plot (Kg)	3.6504
ENV5	BWL7509	DTF	97.33
ENV5	BWL7509	DTM	145
ENV5	BWL7509	GPC (%)	14.67
ENV5	BWL7509	GPS	71
ENV5	BWL7509	PH (cm)	89.4
ENV5	BWL7509	SPS	20.33
ENV5	BWL7509	TGW (g)	34.96
ENV5	BWL7509	Yield/plot (Kg)	3.348
ENV5	BWL7511	DTF	96.33
ENV5	BWL7511	DTM	143
ENV5	BWL7511	GPC (%)	14.97
ENV5	BWL7511	GPS	72
ENV5	BWL7511	PH (cm)	90.6
ENV5	BWL7511	SPS	20.33
ENV5	BWL7511	TGW (g)	35.39
ENV5	BWL7511	Yield/plot (Kg)	3.6504
ENV5	PBW761	DTF	90.33
ENV5	PBW761	DTM	147
ENV5	PBW761	GPC (%)	11.87
ENV5	PBW761	GPS	62
ENV5	PBW761	PH (cm)	91.9
ENV5	PBW761	SPS	19.33
ENV5	PBW761	TGW (g)	45.46
ENV5	PBW761	Yield/plot (Kg)	3.2508
ENV5	PBW725	DTF	104.33
ENV5	PBW725	DTM	151
ENV5	PBW725	GPC (%)	11.15
ENV5	PBW725	GPS	66
ENV5	PBW725	PH (cm)	103.6
ENV5	PBW725	SPS	21.33
ENV5	PBW725	TGW (g)	42.26
ENV5	PBW725	Yield/plot (Kg)	3.2994
ENV5	HD3086	DTF	98.33
ENV5	HD3086	DTM	146
ENV5	HD3086	GPC (%)	12.4
ENV5	HD3086	GPS	67
ENV5	HD3086	PH (cm)	97.5
ENV5	HD3086	SPS	18.67
ENV5	HD3086	TGW (g)	38.96
ENV5	HD3086	Yield/plot (Kg)	2.8026
ENV6	BWL6228	DTF	90.67
ENV6	BWL6228	DTM	136
ENV6	BWL6228	GPC (%)	13.14
ENV6	BWL6228	GPS	55.5
ENV6	BWL6228	PH (cm)	95.8
ENV6	BWL6228	SPS	18.5
ENV6	BWL6228	TGW (g)	34.1
ENV6	BWL6228	Yield/plot (Kg)	2.1708
ENV6	BWL6964	DTF	92.67
ENV6	BWL6964	DTM	139.5
ENV6	BWL6964	GPC (%)	14.13
ENV6	BWL6964	GPS	49.5
ENV6	BWL6964	PH (cm)	84.97
ENV6	BWL6964	SPS	17.5
ENV6	BWL6964	TGW (g)	31.2
ENV6	BWL6964	Yield/plot (Kg)	2.9862
ENV6	BWL7493	DTF	88
ENV6	BWL7493	DTM	135.5
ENV6	BWL7493	GPC (%)	13.15
ENV6	BWL7493	GPS	56.5
ENV6	BWL7493	PH (cm)	86.8
ENV6	BWL7493	SPS	16.5
ENV6	BWL7493	TGW (g)	33.95
ENV6	BWL7493	Yield/plot (Kg)	3.3696
ENV6	BWL7495	DTF	88.67
ENV6	BWL7495	DTM	137.5
ENV6	BWL7495	GPC (%)	12.9
ENV6	BWL7495	GPS	57.5
ENV6	BWL7495	PH (cm)	89.2
ENV6	BWL7495	SPS	18.5
ENV6	BWL7495	TGW (g)	32.1
ENV6	BWL7495	Yield/plot (Kg)	2.4948
ENV6	BWL7497	DTF	88.67
ENV6	BWL7497	DTM	139
ENV6	BWL7497	GPC (%)	13.05
ENV6	BWL7497	GPS	50.5
ENV6	BWL7497	PH (cm)	87.5
ENV6	BWL7497	SPS	17.5
ENV6	BWL7497	TGW (g)	35.95
ENV6	BWL7497	Yield/plot (Kg)	2.8728
ENV6	BWL7504	DTF	89
ENV6	BWL7504	DTM	138
ENV6	BWL7504	GPC (%)	13.21
ENV6	BWL7504	GPS	54.5
ENV6	BWL7504	PH (cm)	85.6
ENV6	BWL7504	SPS	19.5
ENV6	BWL7504	TGW (g)	29.85
ENV6	BWL7504	Yield/plot (Kg)	2.0034
ENV6	BWL7506	DTF	90.67
ENV6	BWL7506	DTM	135.5
ENV6	BWL7506	GPC (%)	12.84
ENV6	BWL7506	GPS	52.5
ENV6	BWL7506	PH (cm)	94.4
ENV6	BWL7506	SPS	16.5
ENV6	BWL7506	TGW (g)	37.35
ENV6	BWL7506	Yield/plot (Kg)	3.3912
ENV6	BWL7508	DTF	89
ENV6	BWL7508	DTM	138
ENV6	BWL7508	GPC (%)	13
ENV6	BWL7508	GPS	52
ENV6	BWL7508	PH (cm)	89.9
ENV6	BWL7508	SPS	17
ENV6	BWL7508	TGW (g)	342
ENV6	BWL7508	Yield/plot (Kg)	2.2788
ENV6	BWL7509	DTF	88
ENV6	BWL7509	DTM	136
ENV6	BWL7509	GPC (%)	13.09
ENV6	BWL7509	GPS	52
ENV6	BWL7509	PH (cm)	84.6
ENV6	BWL7509	SPS	17.5
ENV6	BWL7509	TGW (g)	33.6
ENV6	BWL7509	Yield/plot (Kg)	2.7864
ENV6	BWL7511	DTF	89
ENV6	BWL7511	DTM	138.5
ENV6	BWL7511	GPC (%)	12.92
ENV6	BWL7511	GPS	53.5
ENV6	BWL7511	PH (cm)	84.1
ENV6	BWL7511	SPS	18.5
ENV6	BWL7511	TGW (g)	34.15
ENV6	BWL7511	Yield/plot (Kg)	2.7054
ENV6	PBW761	DTF	87
ENV6	PBW761	DTM	138.5
ENV6	PBW761	GPC (%)	12.03
ENV6	PBW761	GPS	51.5
ENV6	PBW761	PH (cm)	79.1
ENV6	PBW761	SPS	17.5
ENV6	PBW761	TGW (g)	37.9
ENV6	PBW761	Yield/plot (Kg)	2.9214
ENV6	PBW725	DTF	95
ENV6	PBW725	DTM	140
ENV6	PBW725	GPC (%)	10.47
ENV6	PBW725	GPS	56
ENV6	PBW725	PH (cm)	96.5
ENV6	PBW725	SPS	18.5
ENV6	PBW725	TGW (g)	40.85
ENV6	PBW725	Yield/plot (Kg)	2.1438
ENV6	HD3086	DTF	94.67
ENV6	HD3086	DTM	139
ENV6	HD3086	GPC (%)	12.18
ENV6	HD3086	GPS	52.5
ENV6	HD3086	PH (cm)	82.2
ENV6	HD3086	SPS	18
ENV6	HD3086	TGW (g)	39.6
ENV6	HD3086	Yield/plot (Kg)	2.4462
ENV7	BWL6228	DTF	99
ENV7	BWL6228	DTM	147.67
ENV7	BWL6228	GPC (%)	12.41
ENV7	BWL6228	GPS	56
ENV7	BWL6228	PH (cm)	97.65
ENV7	BWL6228	SPS	18.5
ENV7	BWL6228	TGW (g)	36.15
ENV7	BWL6228	Yield/plot (Kg)	3.4236
ENV7	BWL6964	DTF	96
ENV7	BWL6964	DTM	144.67
ENV7	BWL6964	GPC (%)	12.77
ENV7	BWL6964	GPS	52
ENV7	BWL6964	PH (cm)	88.55
ENV7	BWL6964	SPS	18.5
ENV7	BWL6964	TGW (g)	29.3
ENV7	BWL6964	Yield/plot (Kg)	2.3976
ENV7	BWL7493	DTF	95
ENV7	BWL7493	DTM	149
ENV7	BWL7493	GPC (%)	12.61
ENV7	BWL7493	GPS	57
ENV7	BWL7493	PH (cm)	89.05
ENV7	BWL7493	SPS	19.5
ENV7	BWL7493	TGW (g)	34.7
ENV7	BWL7493	Yield/plot (Kg)	2.4462
ENV7	BWL7495	DTF	94
ENV7	BWL7495	DTM	143.67
ENV7	BWL7495	GPC (%)	12.62
ENV7	BWL7495	GPS	59
ENV7	BWL7495	PH (cm)	92.85
ENV7	BWL7495	SPS	17.5
ENV7	BWL7495	TGW (g)	35.6
ENV7	BWL7495	Yield/plot (Kg)	2.5056
ENV7	BWL7497	DTF	96
ENV7	BWL7497	DTM	145.67
ENV7	BWL7497	GPC (%)	12.15
ENV7	BWL7497	GPS	58
ENV7	BWL7497	PH (cm)	91.95
ENV7	BWL7497	SPS	18.5
ENV7	BWL7497	TGW (g)	37.9
ENV7	BWL7497	Yield/plot (Kg)	2.9376
ENV7	BWL7504	DTF	96
ENV7	BWL7504	DTM	144.67
ENV7	BWL7504	GPC (%)	12.59
ENV7	BWL7504	GPS	56
ENV7	BWL7504	PH (cm)	92.05
ENV7	BWL7504	SPS	18.5
ENV7	BWL7504	TGW (g)	29.2
ENV7	BWL7504	Yield/plot (Kg)	2.6568
ENV7	BWL7506	DTF	95
ENV7	BWL7506	DTM	142.67
ENV7	BWL7506	GPC (%)	12.31
ENV7	BWL7506	GPS	52
ENV7	BWL7506	PH (cm)	89.15
ENV7	BWL7506	SPS	19.5
ENV7	BWL7506	TGW (g)	34.95
ENV7	BWL7506	Yield/plot (Kg)	2.754
ENV7	BWL7508	DTF	96
ENV7	BWL7508	DTM	142.67
ENV7	BWL7508	GPC (%)	13.49
ENV7	BWL7508	GPS	59
ENV7	BWL7508	PH (cm)	93.65
ENV7	BWL7508	SPS	18.5
ENV7	BWL7508	TGW (g)	35.4
ENV7	BWL7508	Yield/plot (Kg)	2.7
ENV7	BWL7509	DTF	95
ENV7	BWL7509	DTM	144.67
ENV7	BWL7509	GPC (%)	12.94
ENV7	BWL7509	GPS	53
ENV7	BWL7509	PH (cm)	88.45
ENV7	BWL7509	SPS	18.5
ENV7	BWL7509	TGW (g)	31.2
ENV7	BWL7509	Yield/plot (Kg)	2.7432
ENV7	BWL7511	DTF	96
ENV7	BWL7511	DTM	143.67
ENV7	BWL7511	GPC (%)	13.32
ENV7	BWL7511	GPS	52
ENV7	BWL7511	PH (cm)	89.55
ENV7	BWL7511	SPS	19.5
ENV7	BWL7511	TGW (g)	37.95
ENV7	BWL7511	Yield/plot (Kg)	2.6568
ENV7	PBW761	DTF	93
ENV7	PBW761	DTM	146.67
ENV7	PBW761	GPC (%)	11.54
ENV7	PBW761	GPS	54
ENV7	PBW761	PH (cm)	93.05
ENV7	PBW761	SPS	18.5
ENV7	PBW761	TGW (g)	36.85
ENV7	PBW761	Yield/plot (Kg)	2.565
ENV7	PBW725	DTF	102
ENV7	PBW725	DTM	150.67
ENV7	PBW725	GPC (%)	11.34
ENV7	PBW725	GPS	56
ENV7	PBW725	PH (cm)	100.95
ENV7	PBW725	SPS	19.5
ENV7	PBW725	TGW (g)	39.45
ENV7	PBW725	Yield/plot (Kg)	3.4074
ENV7	HD3086	DTF	99
ENV7	HD3086	DTM	151.67
ENV7	HD3086	GPC (%)	11.17
ENV7	HD3086	GPS	52
ENV7	HD3086	PH (cm)	97.25
ENV7	HD3086	SPS	18.5
ENV7	HD3086	TGW (g)	34.15
ENV7	HD3086	Yield/plot (Kg)	3.078
ENV8	BWL6228	DTF	87.67
ENV8	BWL6228	DTM	136
ENV8	BWL6228	GPC (%)	11.81
ENV8	BWL6228	GPS	45.67
ENV8	BWL6228	PH (cm)	94.5
ENV8	BWL6228	SPS	17.5
ENV8	BWL6228	TGW (g)	30.75
ENV8	BWL6228	Yield/plot (Kg)	2.2626
ENV8	BWL6964	DTF	88.67
ENV8	BWL6964	DTM	137
ENV8	BWL6964	GPC (%)	12.93
ENV8	BWL6964	GPS	42.67
ENV8	BWL6964	PH (cm)	82.2
ENV8	BWL6964	SPS	17.5
ENV8	BWL6964	TGW (g)	28.95
ENV8	BWL6964	Yield/plot (Kg)	2.0088
ENV8	BWL7493	DTF	85.67
ENV8	BWL7493	DTM	133
ENV8	BWL7493	GPC (%)	10.82
ENV8	BWL7493	GPS	42.67
ENV8	BWL7493	PH (cm)	84.55
ENV8	BWL7493	SPS	17
ENV8	BWL7493	TGW (g)	28.25
ENV8	BWL7493	Yield/plot (Kg)	2.0196
ENV8	BWL7495	DTF	87.67
ENV8	BWL7495	DTM	135
ENV8	BWL7495	GPC (%)	10.84
ENV8	BWL7495	GPS	45.67
ENV8	BWL7495	PH (cm)	86.5
ENV8	BWL7495	SPS	17
ENV8	BWL7495	TGW (g)	26.05
ENV8	BWL7495	Yield/plot (Kg)	2.3598
ENV8	BWL7497	DTF	86.33
ENV8	BWL7497	DTM	137
ENV8	BWL7497	GPC (%)	11.75
ENV8	BWL7497	GPS	42.67
ENV8	BWL7497	PH (cm)	85.85
ENV8	BWL7497	SPS	15.5
ENV8	BWL7497	TGW (g)	26.95
ENV8	BWL7497	Yield/plot (Kg)	2.3976
ENV8	BWL7504	DTF	88.67
ENV8	BWL7504	DTM	133
ENV8	BWL7504	GPC (%)	13.06
ENV8	BWL7504	GPS	47.67
ENV8	BWL7504	PH (cm)	84.95
ENV8	BWL7504	SPS	16.5
ENV8	BWL7504	TGW (g)	26.25
ENV8	BWL7504	Yield/plot (Kg)	2.349
ENV8	BWL7506	DTF	87.67
ENV8	BWL7506	DTM	135
ENV8	BWL7506	GPC (%)	13.82
ENV8	BWL7506	GPS	46.67
ENV8	BWL7506	PH (cm)	80.9
ENV8	BWL7506	SPS	17.5
ENV8	BWL7506	TGW (g)	25.15
ENV8	BWL7506	Yield/plot (Kg)	2.1006
ENV8	BWL7508	DTF	86.67
ENV8	BWL7508	DTM	136
ENV8	BWL7508	GPC (%)	13.23
ENV8	BWL7508	GPS	45.67
ENV8	BWL7508	PH (cm)	85.7
ENV8	BWL7508	SPS	18.5
ENV8	BWL7508	TGW (g)	27.05
ENV8	BWL7508	Yield/plot (Kg)	2.7216
ENV8	BWL7509	DTF	85.33
ENV8	BWL7509	DTM	134
ENV8	BWL7509	GPC (%)	12.21
ENV8	BWL7509	GPS	42.67
ENV8	BWL7509	PH (cm)	80.8
ENV8	BWL7509	SPS	17
ENV8	BWL7509	TGW (g)	28.25
ENV8	BWL7509	Yield/plot (Kg)	2.8998
ENV8	BWL7511	DTF	86.67
ENV8	BWL7511	DTM	137
ENV8	BWL7511	GPC (%)	12.61
ENV8	BWL7511	GPS	46.67
ENV8	BWL7511	PH (cm)	81.1
ENV8	BWL7511	SPS	17.5
ENV8	BWL7511	TGW (g)	27.35
ENV8	BWL7511	Yield/plot (Kg)	2.3976
ENV8	PBW761	DTF	84.67
ENV8	PBW761	DTM	133
ENV8	PBW761	GPC (%)	11.41
ENV8	PBW761	GPS	45.67
ENV8	PBW761	PH (cm)	77.5
ENV8	PBW761	SPS	17.5
ENV8	PBW761	TGW (g)	29.25
ENV8	PBW761	Yield/plot (Kg)	2.7
ENV8	PBW725	DTF	92.67
ENV8	PBW725	DTM	136
ENV8	PBW725	GPC (%)	11.2
ENV8	PBW725	GPS	48.67
ENV8	PBW725	PH (cm)	86.75
ENV8	PBW725	SPS	17.5
ENV8	PBW725	TGW (g)	26.35
ENV8	PBW725	Yield/plot (Kg)	2.9484
ENV8	HD3086	DTF	90.67
ENV8	HD3086	DTM	135
ENV8	HD3086	GPC	10.84
ENV8	HD3086	GPS	46.67
ENV8	HD3086	PH	82.65
ENV8	HD3086	SPS	16.5
ENV8	HD3086	TGW	27.05
ENV8	HD3086	Yield/plot (Kg)	1.566
